# Supplementary material for: Gastric Emptying and Dynamic In Vitro Digestion of Drinkable Yogurts: Effect of Viscosity and Composition
Source: Nutrients. 2018 Sep 14;10(9):1308. doi: 10.3390/nu10091308 (PMC6163255; doi:10.3390/nu10091308)
Supplement: Supplementary file 1 [file nutrients-10-01308-s001.zip]

Archive with 1 entries (1 files):
- nutrients-348471-SI.mov
